# Supplementary material for: Studies of HVC Plasticity in Adult Canaries Reveal Social Effects and Sex Differences as Well as Limitations of Multiple Markers Available to Assess Adult Neurogenesis
Source: PLoS One. 2017 Jan 31;12(1):e0170938. doi: 10.1371/journal.pone.0170938 (PMC5283688; doi:10.1371/journal.pone.0170938)
Supplement: S1 Table — (XLSX) [file pone.0170938.s001.xlsx]

## Sheet: Full
S1 Table of final full data set																				from EdU-BrdU double-labeling
				CORT (ng/ml)			HVC volume	EdU-VZ		EdU-HVC		BrdU-VZ		BrdU-HVC		Fusiform-DCX		Round-DCX		BrdU+		EdU+		BrdU+EdU-		BrdU+ density		EdU+ density		BrdU+EdU- cell density		BrdU+EdU-/EdU+
Bird	Group	Song rate	T (ng/ml)	Pre-treatment	4 days treatment	Sacrifice		per section	per mm	density	per HVC	per section	per mm	density	per HVC	density	per HVC	density	per HVC	VZ	HVC	VZ	HVC	VZ	HVC	VZ	HVC	VZ	HVC	VZ	HVC	VZ	HVC
M282	M	163	3.31058		5.92871	15.5718	0.306019	2.75	1.74823	36.0797	383.696	4.33333	3.64371	47.4665	484.188	87.1778	904.427	177.307	1726.63	12	8	11	8	6	6	14.3306	37.1279	13.1364	37.1279	7.16531	27.8459	0.545455	0.75
M932	M	164	3.30182		5.53498	2.00547	0.373537	5	3.23585	18.583	49.9653	3.5	2.10847	22.2938	277.585	85.7433	1021.51	228.382	2709.23	10	9	8	3	8	6	6.34153	15.7888	5.07323	5.26294	5.07323	10.5259	1	2
M986	M	164	5.69151	9.68777	1.9645	4.48258	0.387363	12.75	8.69401	26.2903	350.235	6	3.99575	22.1015	285.376	63.6572	786.947	215.333	2749.99	3	8	2	0	3	8	2.5736	18.9936	1.71573	0	2.5736	18.9936	1.5	#DIV/0!
M221	M-M	9	3.35557	25.4895	29.7389	9.48098	0.231472	23	16.6829	209.621	1246.55	13	8.52551	194.7	1502.25	112.523	862.995	238.672	1847.45	37	52	38	66	13	18	30.875	177.894	31.7095	225.788	10.848	61.5786	0.342105	0.272727
M230	M-M	38	2.44699	9.88209	7.69127	6.71899	0.234769	3.5	2.73513	13.297	72.894	12.6667	8.21547	41.399	323.973	93.4669	745.139	208.769	1619.87	19	9	15	18	8	6	35.6628	97.5279	28.1548	195.056	15.0159	65.0186	0.533333	0.333333
M424	M-M	52	5.60299		4.37321	12.6792	0.411087	16	10.3339	67.5941	1132.9	10.25	7.32138	56.3701	772.434	131.808	1612.46	206.526	2423.51	9	10	9	7	3	9	8.16914	31.6629	8.16914	22.164	2.72305	28.4966	0.333333	1.28571
M431	M-M	107	1.64414	4.41151	13.1937	8.81393		9	7.59457	33.6307		26.6667	21.142	92.9287		52.4528		96.105		8	7	24	9	1	5	7.11372	22.9274	21.3412	29.478	0.889215	16.3767	0.0416667	0.555556
M490	M-M	192	3.11955	6.93618	6.37068	4.33117		7	5.63129	32.5847		6.33333	4.16286	22.1476		69.6803		183.429		6	9	8	18	2	5	5.00819	23.3395	6.67759	46.6789	1.6694	12.9664	0.25	0.277778
M907	M-M	125	2.57636	2.15361	7.89797	6.06227	0.358539	10.2	8.19514	37.1595	356.185	5.66667	4.05916	27.5954	329.801	89.8607	1064.79	263.543	3081.29	7	9	0	6	7	9	5.69814	25.5859	0	17.0573	5.69814	25.5859	#DIV/0!	1.5
M260	M-F	2	1.63435	13.4841	12.2876	1.31097		13.25	8.42192	5.56728		8.75	5.65637	32.2474		100.958		240.322		7	5	17	8	2	2	5.70387	11.8806	13.8523	19.009	1.62968	4.75226	0.117647	0.25
M268	M-F	0	3.39599	25.5349	7.35917	4.31849	0.29011	7.25	5.36298	12.3905	102.049	4.75	4.31848	23.0843	223.233	63.6804	586.784	133.12	1275.62	16	8	22	10	5	3	12.7062	21.0827	17.471	26.3534	3.97068	7.90603	0.227273	0.3
M395	M-F	0	5.67882	16.7583	6.60016	4.82112	0.224012	9	6.86848	5.16087	41.3012	3.5	2.6428	15.013	112.103	78.4449	566.416	218.631	1569.44	3	2	7	3	0	0	4.43721	15.1163	10.3535	22.6744	0	0	0	0
M404	M-F	105	6.84248	10.7987	4.42551	10.0162	0.295819	7.2	5.22985	29.109	303.358	0.5	0.25014	37.4382	369.165	76.507	738.33	161.362	1605.07	3	12	9	10	0	7	3.85029	54.4544	11.5509	45.3786	0	31.7651	0	0.7
M439	M-F	0	1.23546	6.40631	6.98658	7.91781	0.217202	10.8	9.12572	32.0774	217.121	1.66667	1.49007	7.14019	51.6955	90.3053	678.504	142.438	1053.3	6	5	6	5	0	0	4.91112	16.5819	4.91112	16.5819	0	0	0	0
F384	F-M			3.43902	8.91902	2.72022	0.148134	2.66667	2.97201	18.2697	43.8351	8	7.97564	63.2519	312.325	105.818	547.939	253.611	1134.23	22	17	20	3	12	15	21.5047	78.0317	19.5498	13.7703	11.7299	68.8515	0.6	5
F433	F-M			2.56072	18.2022	6.10583		7	6.30619	31.3349		2.33333	2.18743	16.9924		179.815		432.234		8	4	8	8	4	1	7.55719	19.9956	7.55719	39.9911	3.7786	4.99889	0.5	0.125
F442	F-M			9.63609	7.51414	9.90854	0.0836093	4.25	4.02348	11.1721	24.2153	1.5	0.937992	31.8586	88.7893	155.109	427.803	306.997	851.57	3	8	6	8	1	6	4.50044	55.0108	9.00087	55.0108	1.50015	41.2581	0.166667	0.75
F496	F-M			7.64517	21.3924	0.03	0.135255	6	8.97062	20.0633	100.923	no BrdU in this brain				124.361	560.684	402.931	1816.62	16	11	20	7	9	8	15.9401	47.3331	19.9251	30.1211	8.96629	34.4241	0.45	1.14286
